# Supplementary material for: Glucocorticoid-Induced Leucine Zipper Protein and Yeast-Extracted Compound Alleviate Colitis and Reduce Fungal Dysbiosis
Source: Biomolecules. 2024 Oct 17;14(10):1321. doi: 10.3390/biom14101321 (PMC11506796; doi:10.3390/biom14101321)
Supplement: Supplementary file 1 [file biomolecules-14-01321-s001.zip]

Archive with 1 entries (1 files):
- biomolecules-3238829-supplementary.pdf
